# Supplementary material for: Integrating Genome-Wide Association Study (GWAS) and Marker-Assisted Selection for Enhanced Predictive Performance of Soybean Cold Tolerance
Source: Int J Mol Sci. 2025 Dec 23;27(1):165. doi: 10.3390/ijms27010165 (PMC12786165; doi:10.3390/ijms27010165)
Supplement: Supplementary file 1 [file ijms-27-00165-s001.zip]

Archive with 1 entries (1 files):
- ijms-4033428-supplementary.pdf
